# Supplementary material for: A reference set of curated biomedical data and metadata from clinical case reports
Source: Sci Data. 2018 Nov 20;5:180258. doi: 10.1038/sdata.2018.258 (PMC6244181; doi:10.1038/sdata.2018.258)
Supplement: Supplementary file 1 [file sdata2018258-isa1.zip]

Archive with 3 entries (3 files):
- i_Investigation.txt
- s_Ping323A_study.txt
- a_Ping323A_assay.txt
