# Supplementary material for: A reference set of curated biomedical data and metadata from clinical case reports
Source: Sci Data. 2018 Nov 20;5:180258. doi: 10.1038/sdata.2018.258 (PMC6244181; doi:10.1038/sdata.2018.258)
Supplement: Supplementary file 1 [file sdata2018258-isa1.zip › i_Investigation.txt]

# Investigation File generated for Scientific Data with Investigation File Authoring Tool version 0.1.0 on 10/10/2018 - This metadata file is CC0
ONTOLOGY SOURCE REFERENCE
Term Source Name	NCBITaxon	ERO	NCIT	OBI
Term Source File	http://data.bioontology.org/ontologies/NCBITAXON	http://data.bioontology.org/ontologies/ERO	http://data.bioontology.org/ontologies/NCIT	http://data.bioontology.org/ontologies/OBI
Term Source Version	2016AB	2013-08-02	17.06d	2014-08-18
Term Source Description	National Center for Biotechnology Information (NCBI) Organismal Classification	Eagle-I Research Resource Ontology	National Cancer Institute Thesaurus	Ontology for Biomedical Investigations
INVESTIGATION
Investigation Identifier
Investigation Title
Investigation Description
Investigation Submission Date
Investigation Public Release Date
INVESTIGATION PUBLICATIONS
Investigation PubMed ID
Investigation Publication DOI
Investigation Publication Author List
Investigation Publication Title
Investigation Publication Status
Investigation Publication Status Term Accession Number
Investigation Publication Status Term Source REF
INVESTIGATION CONTACTS
Investigation Person Last Name
Investigation Person Mid Initials
Investigation Person First Name
Investigation Person Address
Investigation Person Phone
Investigation Person Fax
Investigation Person Email
Investigation Person Affiliation
Investigation Person Roles
Investigation Person Roles Term Accession Number
Investigation Person Roles Term Source REF
STUDY
Study Identifier	10.1038/sdata.2018.258
Study Title	A reference set of curated biomedical data and metadata from clinical case reports
Study Submission Date	18/06/2018
Study Public Release Date	20/11/2018
Study Description	http://www.nature.com/articles/sdata2018258#abstract
Study File Name	s_Ping323A_study.txt
Comment[Subject Keywords]	//;//;//;//;//
Comment[Manuscript Licence]	CC BY-4.0
Comment[Experimental Metadata Licence]	CC0
Comment[Supplementary Information File Name]	
Comment[Supplementary Information File Type]	x-zip-compressed
Comment[Supplementary Information File URL]	http://www.nature.com/articles/sdata2018258#supplementary-information
Comment[Data Repository]	figshare;Dryad Digital Repository
Comment[Data Record Accession]	doi:10.6084/m9.figshare.c.4220324.v1;doi:10.5061/dryad.r36cn90
Comment[Data Record URI]	https://doi.org/10.6084/m9.figshare.c.4220324.v1;https://doi.org/10.5061/dryad.r36cn90
STUDY DESIGN DESCRIPTORS
Study Design Type	data integration objective	metadata search and retrieval objective	natural language processing objective
Study Design Type Term Accession Number	ERO:0100092	ERO:0100019	ERO:0100106
Study Design Type Term Source REF	ERO	ERO	ERO
STUDY PUBLICATIONS
Study PubMed ID
Study Publication DOI
Study Publication Author List
Study Publication Title
Study Publication Status
Study Publication Status Term Accession Number
Study Publication Status Term Source REF
STUDY FACTORS
Study Factor Name	disease category	publication date	geographic location
Study Factor Type	disease (OBI)	Study Publication Date	geographic location
Study Factor Type Term Accession Number	OBI:1110055	NCIT:C142711	GAZ:00000448
Study Factor Type Term Source REF	ERO	NCIT	OBI
STUDY ASSAYS
Study Assay Measurement Type	case report textual entity
Study Assay Measurement Type Term Accession Number	IAO:0000614
Study Assay Measurement Type Term Source REF	OBI
Study Assay Technology Type	digital curation
Study Assay Technology Type Term Accession Number	OBI:0302914
Study Assay Technology Type Term Source REF	OBI
Study Assay Technology Platform	""
Study Assay File Name	a_Ping323A_assay.txt
STUDY PROTOCOLS
Study Protocol Name	data collection	curation	ICD codes and interoperability
Study Protocol Type	information acquisition	digital curation	digital curation
Study Protocol Type Term Accession Number	OBI:0600013	OBI:0302914	OBI:0302914
Study Protocol Type Term Source REF	OBI	OBI	OBI
Study Protocol Description			
Study Protocol URI	""	""	""
Study Protocol Version			
Study Protocol Parameters Name	""	""	""
Study Protocol Parameters Name Term Accession Number	""	""	""
Study Protocol Parameters Name Term Source REF	""	""	""
Study Protocol Components Name	""	""	""
Study Protocol Components Type	""	""	""
Study Protocol Components Type Term Accession Number	""	""	""
Study Protocol Components Type Term Source REF	""	""	""
STUDY CONTACTS
Study Person Last Name	Caufield	Zhou	Garlid	Setty	Liem	Cao	Lee	Murali	Spendlove	Wang	Zhang	Sun	Bui	Hermjakob	Watson	Ping
Study Person First Name	J. Harry	Yijiang	Anders O.	Shaun P.	David A.	Quan	Jessica M.	Sanjana	Sarah	Wei	Li	Yizhou	Alex	Henning	Karol E.	Peipei
Study Person Mid Initials																
Study Person Email	""	""	""	""	""	""	""	""	""	""	""	""	""	""	""	ppingucla@gmail.com
Study Person Phone																
Study Person Fax																
Study Person Address																
Study Person Affiliation	The NIH BD2K Center of Excellence in Biomedical Computing, University of California at Los Angeles, Los Angeles, CA 90095, USA	The NIH BD2K Center of Excellence in Biomedical Computing, University of California at Los Angeles, Los Angeles, CA 90095, USA	The NIH BD2K Center of Excellence in Biomedical Computing, University of California at Los Angeles, Los Angeles, CA 90095, USA	Department of Pediatric and Adult Congenital Cardiac Surgery, Miller Children’s and Women’s Hospital and Long Beach Memorial Hospital, Long Beach, CA 90806, USA	The NIH BD2K Center of Excellence in Biomedical Computing, University of California at Los Angeles, Los Angeles, CA 90095, USA	The NIH BD2K Center of Excellence in Biomedical Computing, University of California at Los Angeles, Los Angeles, CA 90095, USA	The NIH BD2K Center of Excellence in Biomedical Computing, University of California at Los Angeles, Los Angeles, CA 90095, USA	The NIH BD2K Center of Excellence in Biomedical Computing, University of California at Los Angeles, Los Angeles, CA 90095, USA	The NIH BD2K Center of Excellence in Biomedical Computing, University of California at Los Angeles, Los Angeles, CA 90095, USA	The NIH BD2K Center of Excellence in Biomedical Computing, University of California at Los Angeles, Los Angeles, CA 90095, USA	Department of Cardiology, First Affiliated Hospital, Zhejiang University School of Medicine, 310003, Hangzhou, Zhejiang, P.R. China	The NIH BD2K Center of Excellence in Biomedical Computing, University of California at Los Angeles, Los Angeles, CA 90095, USA	The NIH BD2K Center of Excellence in Biomedical Computing, University of California at Los Angeles, Los Angeles, CA 90095, USA	The NIH BD2K Center of Excellence in Biomedical Computing, University of California at Los Angeles, Los Angeles, CA 90095, USA	The NIH BD2K Center of Excellence in Biomedical Computing, University of California at Los Angeles, Los Angeles, CA 90095, USA	The NIH BD2K Center of Excellence in Biomedical Computing, University of California at Los Angeles, Los Angeles, CA 90095, USA
Study Person Roles																
Study Person Roles Term Accession Number																
Study Person Roles Term Source REF																
Comment[Study Person ORCID]						0000-0002-1566-8850			0000-0002-5439-0863					0000-0001-8479-0262		
Comment[Funder]																
Comment[FundRef ID]																
Comment[Funder Term Source REF]																
Comment[Grant Identifier]																
