# Supplementary material for: A reference set of curated biomedical data and metadata from clinical case reports
Source: Sci Data. 2018 Nov 20;5:180258. doi: 10.1038/sdata.2018.258 (PMC6244181; doi:10.1038/sdata.2018.258)
Supplement: Supplementary file 1 [file sdata2018258-isa1.zip › s_Ping323A_study.txt]

Source Name	Characteristics[organism]	Term Source REF	Term Accession Number	Protocol REF	Sample Name	Factor Value[disease category]	Factor Value[publication date]	Factor Value[geographic location]
Clinical Case Reports indexed by MEDLINE	Homo sapiens	NCBITaxon	NCBITaxon:9606	data collection	3100 CCRs	cancer; nervous; cardiovascular; musculoskeletal and rheumatic; digestive; obstetrical and gynecological; infectious; respiratory; hematologic; kidney and urologic; endocrine; oral and maxillofacial; eye; otorhinolaryngologic; skin; rare	1956/2018	
