# Supplementary material for: A reference set of curated biomedical data and metadata from clinical case reports
Source: Sci Data. 2018 Nov 20;5:180258. doi: 10.1038/sdata.2018.258 (PMC6244181; doi:10.1038/sdata.2018.258)
Supplement: Supplementary file 1 [file sdata2018258-isa1.zip › a_Ping323A_assay.txt]

Sample Name	Protocol REF	Assay Name	Raw Data File	Comment[Data Repository]	Comment[Data Record Accession]	Comment[Data Record URI]	Protocol REF	Derived Data File	Comment[Data Repository]	Comment[Data Record Accession]	Comment[Data Record URI]
3100 CCRs	curation	curated metadata records of 3100 CCRs	MACCRs.tsv	figshare	doi:10.6084/m9.figshare.c.4220324.v1	https://doi.org/10.6084/m9.figshare.c.4220324.v1	ICD codes and interoperability	MACCR_RMD_ICD10.tsv; MACCR_RMD_ICD10_Categories.tsv	figshare	doi:10.6084/m9.figshare.c.4220324.v1	https://doi.org/10.6084/m9.figshare.c.4220324.v1
